# Supplementary material for: Structure of human CALHM1 reveals key locations for channel regulation and blockade by ruthenium red
Source: Nat Commun. 2023 Jun 28;14:3821. doi: 10.1038/s41467-023-39388-3 (PMC10307800; doi:10.1038/s41467-023-39388-3)
Supplement: Supplementary file 4 — Source Data [file 41467_2023_39388_MOESM4_ESM.xlsx]

## Sheet: Figure 3b
Figure 3b		pA/pF at 100 mV
	Cell #	hCALHM1∆ct	vector alone	L67W hCALHM1∆ct	I109W hCALHM1∆ct	V112W hCALHM1∆ct	A116W hCALHM1∆ct	V192W hCALHM1∆ct	T196W hCALHM1∆ct	A199W hCALHM1∆ct
	#1	16.4698	1.37821	18.5743	69.264	34.0468	104.589	6.61214	51.1455	37.9993
	#2	36.9719	-0.53074	13.9677	94.0908	58.8105	54.7315	21.3097	19.719	68.0466
	#3	16.579	-2.59965	126.246	240.017	15.5541	15.9479	7.36631	9.69964	76.5381
	#4	24.4842	-1.31395	32.8769	338.597	45.5807	72.5774	6.41177	39.3338	84.4855
	#5	43.8276	-1.24743	10.1603	150.358	12.261	45.6087	5.21573	65.1281	19.6184
	#6	37.9533	-1.69837	41.8869	258.062		19.1915	-0.42983	243.475	71.141
	#7	64.977	-1.71803	42.672	293.732		49.8626		55.3972	20.4499
	#8	66.832	-1.5785		186.624		71.3642		76.5714	75.1241
	#9	29.9465	-0.146192		146.484		20.3986		13.8007	19.7071
	#10	72.6634			294.422				40.7557
	#11				72.3629

## Sheet: Figure 3d
Figure 3d

## Sheet: Figure 6b
Figure 6b	hCALHM1I109W (hCALHM1∆ct) current amplitude (in pA/pF)												hCALHM1I109W (WT) current amplitude (in %)
	2 uM RuR application			10 uM RuR application			20 uM RuR application						2 uM RuR application			10 uM RuR application			20 uM RuR application
Cell #	Before RuR	After RuR		Before RuR	After RuR		Before RuR	After RuR				Cell #	Before RuR	After RuR		Before RuR	After RuR		Before RuR	After RuR
#1	42.6068	39.8772										#1	100	93.5937
#2	44.6871	38.7621					44.6871	3.9785				#2	100	86.7411					100	8.90302
#3	51.1064	49.3701										#3	100	96.6025
#4	117.128	114.708										#4	100	97.934
#5	91.0756	89.4447										#5	100	98.2093
#6	66.7561	64.877										#6	100	97.1851
#7				67.8794	25.9063							#7				100	38.1652
#8				120.652	57.6442							#8				100	47.7773
#9				167.362	82.4197		167.362	14.9562				#9				100	49.2464		100	8.93644
#10				71.0313	26.3176		71.0313	4.05324				#10				100	37.0507		100	5.70628
#11							51.3492	0.810854				#11							100	1.5791
#12							57.1012	6.37358				#12							100	11.1619
#13							22.7962	1.45526				#13							100	6.38378
#14							31.3881	2.24092				#14							100	7.13941
N	6	6		4	4		7	7				N	6	6		4	4		7	7
MEAN	68.8934	66.1732		106.731	48.072		63.6735	4.83836				MEAN	100	95.0443		100	43.0599		100	7.11571
STD	27.1309	27.7611		40.7854	23.643		44.8399	4.48005				STD	0	4.00886		0	5.49078		0	2.82989
SEM	11.0761	11.3334		20.3927	11.8215		16.9479	1.6933				SEM	0	1.63661		0	2.74539		0	1.0696

## Sheet: Figure 6d
Figure 6b
	hCALHM1I109W (WT)							hCALHM1I109W-Q10R mutant							hCALHM1I109W-Q13R mutant							hCALHM1I109W-Q16R mutant
	Amplitude (in pA/pF)			Amplitude (in %)				Amplitude (in pA/pF)			Amplitude (in %)				Amplitude (in pA/pF)			Amplitude (in %)				Amplitude (in pA/pF)			Amplitude (in %)
Cell #	Before RuR	After RuR		Before RuR	After RuR		Cell #	Before RuR	After RuR		Before RuR	After RuR		Cell #	Before RuR	After RuR		Before RuR	After RuR		Cell #	Before RuR	After RuR		Before RuR	After RuR
#1	44.6871	3.9785		100	8.90302		#1	25.6773	20.1767		100	78.578		#1	12.8152	4.86325		100	37.9491		#1	33.1844	33.0349		100	99.5496
#2	167.362	14.9562		100	8.93644		#2	48.6342	41.8106		100	85.9695		#2	48.5065	15.8725		100	32.7224		#2	22.6338	22.2327		100	98.2278
#3	71.0313	4.05324		100	5.70628		#3	75.5952	61.1701		100	80.918		#3	23.0346	9.70023		100	42.1115		#3	52.6759	49.6523		100	94.26
#4	51.3492	0.810854		100	1.5791		#4	40.3655	29.5469		100	73.1984		#4	49.2042	21.1036		100	42.8899
#5	57.1012	6.37358		100	11.1619
#6	22.7962	1.45526		100	6.38378
#7	31.3881	2.24092		100	7.13941
N	7	7		7	7		N	4	4		4	4		N	4	4		4	4		N	3	3		3	3
MEAN	63.6735	4.83836		100	7.11571		MEAN	47.568	38.1761		100	79.666		MEAN	33.3901	12.8849		100	38.9182		MEAN	36.1647	34.9733		100	97.3458
STD	44.8399	4.48005		0	2.82989		STD	18.1503	15.3328		0	4.59118		STD	15.8836	6.14334		0	4.04038		STD	12.4444	11.2776		0	2.24775
SEM	16.9479	1.6933		0	1.0696		SEM	9.07517	7.66639		0	2.29559		SEM	7.94179	3.07167		0	2.02019		SEM	7.18476	6.51113		0	1.29774
